# Supplementary material for: Nonconvulsive status epilepticus characteristics in glioma patients: a retrospective study
Source: Discov Oncol. 2023 Mar 7;14:30. doi: 10.1007/s12672-023-00632-3 (PMC9992690; doi:10.1007/s12672-023-00632-3)
Supplement: Supplementary file 1 — Supplementary file1 (XLSX 9 KB) [file 12672_2023_632_MOESM1_ESM.xlsx]

## Sheet: Supplementary Table 1
Supplementary Table 1 TRE comorbidity and patient background
	With TRE	Without TRE	Odds ratio	95% CI	p-value
	N=61	N=47
Male	39 (63.9%)	24 (51.1%)	1.699	0.7824-3.783	0.238
Low grade glioma	14 (23.0%)	5 (10.6%)	2.502	0.8304-6.686	0.127
IDH1-R132H mutant	21 (34.4%)	10 (21.3%)	1.943	0.8328-4.769	0.198
Perioperative ASM use	49 (80.3%)	35 (74.5%)	1.4	0.5766-3.400	0.492
Chemotherapy	43 (70.5%)	42 (89.4%)	0.2844	0.1088-0.7944	0.019*
Radiotherapy	50 (82.0%)	43 (91.5%)	0.4228	0.1406-1.351	0.175
IDH1-R132H isocitrate dehydrogenase R132H, ASM anti-seizure medication, 95% CI 95% confidence interval
