# Supplementary material for: Nonconvulsive status epilepticus characteristics in glioma patients: a retrospective study
Source: Discov Oncol. 2023 Mar 7;14:30. doi: 10.1007/s12672-023-00632-3 (PMC9992690; doi:10.1007/s12672-023-00632-3)
Supplement: Supplementary file 2 — Supplementary file2 (XLSX 10 KB) [file 12672_2023_632_MOESM2_ESM.xlsx]

## Sheet: Supplementary Table 2
Supplementary Table 2 NCSE comorbidity and patient background
	With NCSE	Without NCSE	Odds ratio	95% CI	p-value
	N=5	N=103
Male	3 (60.0%)	60 (58.3%)	1.075	0.2120-6.255	>0.9999
Low grade glioma	1 (20.0%)	18 (21.7%)	0.9028	0.07024-6.131	>0.9999
IDH1-R132H mutant	2 (40.0%)	29 (28.2%)	1.701	0.2888-8.634	0.624
Perioperative ASM use	4 (80.0%)	80 (77.7%)	1.15	0.1741-14.63	>0.9999
Chemotherapy	3 (60.0%)	82 (79.6%)	0.3841	0.07535-2.297	0.288
Radiotherapy	4 (80.0%)	89 (86.4%)	0.6292	0.09100-8.202	0.534
IDH1-R132H isocitrate dehydrogenase R132H, ASM anti-seizure medication, 95% CI 95% confidence interval
